# Supplementary material for: Data on spectra of lanthanide-containing polyoxometalate
Source: Data Brief. 2020 Feb 5;29:105245. doi: 10.1016/j.dib.2020.105245 (PMC7031054; doi:10.1016/j.dib.2020.105245)
Supplement: Multimedia component 1 [file mmc1.zip]

Archive with 1 entries (1 files):
- dib_105245_Fig_mmc1.rar
